# Supplementary material for: Reductive Hydroformylation of Isosorbide Diallyl Ether
Source: Molecules. 2021 Dec 2;26(23):7322. doi: 10.3390/molecules26237322 (PMC8658770; doi:10.3390/molecules26237322)
Supplement: Supplementary file 1 [file molecules-26-07322-s001.zip]

Archive with 1 entries (1 files):
- molecules-1472185-SI.pdf
